# Supplementary material for: Predictive Lung- and Spleen-Targeted mRNA Delivery with Biodegradable Ionizable Lipids in Four-Component LNPs
Source: Pharmaceutics. 2025 Apr 2;17(4):459. doi: 10.3390/pharmaceutics17040459 (PMC12030499; doi:10.3390/pharmaceutics17040459)
Supplement: Supplementary file 1 [file pharmaceutics-17-00459-s001.zip]

Archive with 1 entries (1 files):
- pharmaceutics-3549584-supplementary.pdf
